# Supplementary material for: Molecular Profile of Variants in CDH1, TP53, PSCA, PRKAA1, and TTN Genes Related to Gastric Cancer Susceptibility in Amazonian Indigenous Populations
Source: J Pers Med. 2023 Sep 8;13(9):1364. doi: 10.3390/jpm13091364 (PMC10532670; doi:10.3390/jpm13091364)
Supplement: Supplementary file 1 [file jpm-13-01364-s001.zip]

Archive with 1 entries (1 files):
- jpm-2550721-supplementary.pdf
